# Supplementary material for: Peer Reporting: Sampling Design and Unbiased Estimates
Source: Entropy (Basel). 2026 Jan 18;28(1):116. doi: 10.3390/e28010116 (PMC12840051; doi:10.3390/e28010116)
Supplement: Supplementary file 1 [file entropy-28-00116-s001.zip]

Archive with 1 entries (1 files):
- entropy-4052984-supplementary.pdf
